# Supplementary material for: Longitudinal plasma proteomics identifies diagnostic and response-associated inflammatory and immune biomarkers in psoriasis following secukinumab therapy
Source: Front Immunol. 2026 Apr 24;17:1806248. doi: 10.3389/fimmu.2026.1806248 (PMC13153052; doi:10.3389/fimmu.2026.1806248)
Supplement: Supplementary file 2 [file Table1.xlsx]

## Sheet: inflammation 92-proteins
UniProt ID	Gene	Protein name
O00300	TNFRSF11B	Tumor necrosis factor receptor superfamily member 11B
O14625	CXCL11	C-X-C motif chemokine 11
O14788	TNFSF11	Tumor necrosis factor ligand superfamily member 11
O15169	AXIN1	Axin-1
O15444	CCL25	C-C motif chemokine 25
O43508	TNFSF12	Tumor necrosis factor ligand superfamily member 12
O43557	TNFSF14	Tumor necrosis factor ligand superfamily member 14
O95630	STAMBP	STAM-binding protein
O95750	FGF19	Fibroblast growth factor 19
O95760	IL33	Interleukin-33
P00749	PLAU	Urokinase-type plasminogen activator
P00813	ADA	Adenosine deaminase
P01135	TGFA	Protransforming growth factor alpha
P01137	TGFB1	Transforming growth factor beta-1 proprotein
P01138	NGF	Beta-nerve growth factor
P01374	LTA	Lymphotoxin-alpha
P01375	TNF	Tumor necrosis factor
P01579	IFNG	Interferon gamma
P01583	IL1A	Interleukin-1 alpha
P01732	CD8A	T-cell surface glycoprotein CD8 alpha chain
P02778	CXCL10	C-X-C motif chemokine 10
P03956	MMP1	Interstitial collagenase
P05112	IL4	Interleukin-4
P05113	IL5	Interleukin-5
P05231	IL6	Interleukin-6
P06127	CD5	T-cell surface glycoprotein CD5
P09238	MMP10	Stromelysin-2
P09341	CXCL1	Growth-regulated alpha protein
P09603	CSF1	Macrophage colony-stimulating factor 1
P10145	CXCL8	Interleukin-8
P10147	CCL3	C-C motif chemokine 3
P12034	FGF5	Fibroblast growth factor 5
P13232	IL7	Interleukin-7
P13236	CCL4	C-C motif chemokine 4
P13500	CCL2	C-C motif chemokine 2
P13725	OSM	Oncostatin-M
P14210	HGF	Hepatocyte growth factor
P14784	IL2RB	Interleukin-2 receptor subunit beta
P15018	LIF	Leukemia inhibitory factor
P15692	VEGFA	Vascular endothelial growth factor A, long form
P20783	NTF3	Neurotrophin-3
P21583	KITLG	Kit ligand
P22301	IL10	Interleukin-10
P25942	CD40	Tumor necrosis factor receptor superfamily member 5
P28325	CST5	Cystatin-D
P29460	IL12B	Interleukin-12 subunit beta
P30203	CD6	T-cell differentiation antigen CD6
P35225	IL13	Interleukin-13
P39905	GDNF	Glial cell line-derived neurotrophic factor
P42702	LIFR	Leukemia inhibitory factor receptor
P42830	CXCL5	C-X-C motif chemokine 5
P49771	FLT3LG	Fms-related tyrosine kinase 3 ligand
P50225	SULT1A1	Sulfotransferase 1A1
P50591	TNFSF10	Tumor necrosis factor ligand superfamily member 10
P51671	CCL11	Eotaxin
P55773	CCL23	C-C motif chemokine 23
P60568	IL2	Interleukin-2
P78423	CX3CL1	Fractalkine
P78556	CCL20	C-C motif chemokine 20
P80075	CCL8	C-C motif chemokine 8
P80098	CCL7	C-C motif chemokine 7
P80162	CXCL6	C-X-C motif chemokine 6
P80511	S100A12	Protein S100-A12
Q07011	TNFRSF9	Tumor necrosis factor receptor superfamily member 9
Q07325	CXCL9	C-X-C motif chemokine 9
Q08334	IL10RB	Interleukin-10 receptor subunit beta
Q13007	IL24	Interleukin-24
Q13261	IL15RA	Interleukin-15 receptor subunit alpha
Q13291	SLAMF1	Signaling lymphocytic activation molecule
Q13478	IL18R1	Interleukin-18 receptor 1
Q13541	EIF4EBP1	Eukaryotic translation initiation factor 4E-binding protein 1
Q13651	IL10RA	Interleukin-10 receptor subunit alpha
Q14116	IL18	Interleukin-18
Q14790	CASP8	Caspase-8
Q16552	IL17A	Interleukin-17A
Q5T4W7	ARTN	Artemin
Q8IXJ6	SIRT2	NAD-dependent protein deacetylase sirtuin-2
Q8N6P7	IL22RA1	Interleukin-22 receptor subunit alpha-1
Q8NFT8	DNER	Delta and Notch-like epidermal growth factor-related receptor
Q969D9	TSLP	Thymic stromal lymphopoietin
Q99616	CCL13	C-C motif chemokine 13
Q99731	CCL19	C-C motif chemokine 19
Q99748	NRTN	Neurturin
Q9BZW8	CD244	Natural killer cell receptor 2B4
Q9GZV9	FGF23	Fibroblast growth factor 23
Q9H5V8	CDCP1	CUB domain-containing protein 1
Q9NRJ3	CCL28	C-C motif chemokine 28
Q9NSA1	FGF21	Fibroblast growth factor 21
Q9NYY1	IL20	Interleukin-20
Q9NZQ7	CD274	Programmed cell death 1 ligand 1
Q9P0M4	IL17C	Interleukin-17C
Q9UHF4	IL20RA	Interleukin-20 receptor subunit alpha
