# Supplementary material for: Longitudinal plasma proteomics identifies diagnostic and response-associated inflammatory and immune biomarkers in psoriasis following secukinumab therapy
Source: Front Immunol. 2026 Apr 24;17:1806248. doi: 10.3389/fimmu.2026.1806248 (PMC13153052; doi:10.3389/fimmu.2026.1806248)
Supplement: Supplementary file 3 [file Table2.xlsx]

## Sheet: IL17A
Application: Tecan i-control				Tecan i-control , 1.10.4.0
Device: infinite M1000Pro				Serial number: 1306006354
Firmware: V_1.05_11/2011_S3LCE_ALPHA (Nov 3 2011/09.27.24)				MAI, V_1.05_11/2011_S3LCE_ALPHA (Nov 3 2011/09.27.24)
Date:	2026-01-20
Time:	9:32:34
System				LZ-PC
User				lz-PC\lz
Plate
Plate-ID (Stacker)
Label: Label1
Mode				Absorbance
Wavelength				450	nm
Number of Flashes				64
Settle Time				0	ms
Part of Plate				A1-H11
Start Time:	2026/1/20 9:32:34
	Temperature: 22.8 °C
<>	1	2	3	4	5	6	7	8	9	10	11	12
A	0.095	0.097	0.086	0.198	1.285	1.37469	1.30882	0.172	1.322	1.549	1.524
B	0.148	0.165	0.149	0.181	1.302	1.32144	1.32262	0.187	1.225	1.521	1.488
C	0.202	0.195	0.199	0.199	1.312	1.31526	1.41618
D	0.332	0.317	0.329	0.188	1.332	1.32682	1.41757
E	0.524	0.509	0.521	0.182	1.435	1.3738	1.4048
F	1.015	1.009	1.021	0.178	1.301	1.42279	1.47378
G	1.694	1.682	1.683	0.145	1.272	1.46378	1.46314
H	2.518	2.427	2.514	0.172	1.395	1.50677	1.57775
End Time:	2026/1/20 9:32:05

## Sheet: IL17C
Application: Tecan i-control				Tecan i-control , 1.10.4.0
Device: infinite M1000Pro				Serial number: 1306006354
Firmware: V_1.05_11/2011_S3LCE_ALPHA (Nov 3 2011/09.27.24)				MAI, V_1.05_11/2011_S3LCE_ALPHA (Nov 3 2011/09.27.24)
Date:	2026-01-20
Time:	8:12:34
System				LZ-PC
User				lz-PC\lz
Plate
Plate-ID (Stacker)
Label: Label1
Mode				Absorbance
Wavelength				450	nm
Number of Flashes				64
Settle Time				0	ms
Part of Plate				A1-H11
Start Time:	2026/1/20 8:12:34
	Temperature: 22.8 °C
<>	1	2	3	4	5	6	7	8	9	10	11	12
A	0.062	0.065	0.066	0.285	0.928	0.866277	0.835489	0.176	0.989	0.80867	0.809182
B	0.135	0.138	0.141	0.252	0.805	0.87585	0.750037	0.234	0.898	0.802882	0.78805
C	0.245	0.255	0.268	0.242	0.987	0.813561	0.845031
D	0.444	0.458	0.473	0.197	0.734	0.805885	0.763947
E	0.654	0.675	0.695	0.265	0.896	0.849482	0.828597
F	0.982	1.011	1.022	0.193	0.914	0.794323	0.867884
G	1.724	1.735	1.755	0.308	0.862	0.826099	0.826095
H	2.542	2.571	2.635	0.268	0.962	0.836936	0.85787
End Time:	2026/1/20 8:12:05

## Sheet: IL6
Application: Tecan i-control				Tecan i-control , 1.10.4.0
Device: infinite M1000Pro				Serial number: 1306006354
Firmware: V_1.05_11/2011_S3LCE_ALPHA (Nov 3 2011/09.27.24)				MAI, V_1.05_11/2011_S3LCE_ALPHA (Nov 3 2011/09.27.24)
Date:	2026-01-19
Time:	11:58:34
System				LZ-PC
User				lz-PC\lz
Plate
Plate-ID (Stacker)
Label: Label1
Mode				Absorbance
Wavelength				450	nm
Number of Flashes				64
Settle Time				0	ms
Part of Plate				A1-H11
Start Time:	2026/1/19 11:58:34
	Temperature: 22.8 °C
<>	1	2	3	4	5	6	7	8	9	10	11	12
A	2.214	2.292	2.234	0.241	0.292658	0.209942	0.217646	0.253	0.233355	0.229948	0.243601
B	1.314	1.426	1.465	0.215	0.263964	0.20294	0.24568	0.251	0.263964	0.225947	0.189935
C	0.854	0.782	0.824	0.223	0.190108	0.245952	0.136915
D	0.493	0.414	0.425	0.227	0.217146	0.269958	0.201872
E	0.213	0.241	0.235	0.234	0.18228	0.342228	0.209256
F	0.185	0.162	0.134	0.24	0.263964	0.223946	0.295421
G	0.135	0.118	0.128	0.243	0.187722	0.230948	0.283511
H	0.088	0.083	0.088	0.252	0.248931	0.199939	0.291965
End Time:	2026/1/19 11:59:05

## Sheet: CCL20
Application: Tecan i-control				Tecan i-control , 1.10.4.0
Device: infinite M1000Pro				Serial number: 1306006354
Firmware: V_1.05_11/2011_S3LCE_ALPHA (Nov 3 2011/09.27.24)				MAI, V_1.05_11/2011_S3LCE_ALPHA (Nov 3 2011/09.27.24)
Date:	2026-01-19
Time:	12:38:34
System				LZ-PC
User				lz-PC\lz
Plate
Plate-ID (Stacker)
Label: Label1
Mode				Absorbance
Wavelength				450	nm
Number of Flashes				64
Settle Time				0	ms
Part of Plate				A1-H11
Start Time:	2026/1/19 12:38:34
	Temperature: 22.8 °C
<>	1	2	3	4	5	6	7	8	9	10	11	12
A	0.085	0.087	0.086	0.223	0.672	0.694068	0.618903	0.262	0.642	0.6054	0.581378
B	0.135	0.112	0.156	0.253	0.632	0.628144	0.618918	0.27	0.624	0.638153	0.595259
C	0.179	0.176	0.175	0.286	0.678	0.635478	0.624832
D	0.282	0.249	0.223	0.221	0.614	0.615485	0.592679
E	0.523	0.518	0.521	0.256	0.639	0.576625	0.587548
F	0.953	0.918	0.975	0.292	0.653	0.615061	0.652403
G	1.526	1.534	1.567	0.229	0.659	0.616445	0.597821
H	2.245	2.227	2.298	0.266	0.653	0.643003	0.594616
End Time:	2026/1/19 12:39:05

## Sheet: OSM
Application: Tecan i-control				Tecan i-control , 1.10.4.0
Device: infinite M1000Pro				Serial number: 1306006354
Firmware: V_1.05_11/2011_S3LCE_ALPHA (Nov 3 2011/09.27.24)				MAI, V_1.05_11/2011_S3LCE_ALPHA (Nov 3 2011/09.27.24)
Date:	2026-01-20
Time:	11:01:34
System				LZ-PC
User				lz-PC\lz
Plate
Plate-ID (Stacker)
Label: Label1
Mode				Absorbance
Wavelength				450	nm
Number of Flashes				64
Settle Time				0	ms
Part of Plate				A1-H11
Start Time:	2026/1/20 11:01:34
	Temperature: 22.8 °C
<>	1	2	3	4	5	6	7	8	9	10	11	12
A	0.099	0.101	0.096	0.144951	0.142007	0.152098	0.153878	0.137943	0.163717	0.154416	0.149568
B	0.211	0.208	0.215	0.140058	0.16188	0.16426	0.155738	0.147954	0.167184	0.168254	0.182987
C	0.308	0.312	0.302	0.142948	0.140849	0.152859	0.167378
D	0.516	0.523	0.508	0.147954	0.173555	0.174205	0.1454
E	0.726	0.732	0.718	0.146953	0.166613	0.157094	0.147139
F	1.335	1.342	1.326	0.131935	0.188005	0.160186	0.151207
G	1.879	1.891	1.868	0.134939	0.178836	0.156203	0.162152
H	2.322	2.335	2.313	0.140058	0.137846	0.172881	0.164651
End Time:	2026/1/20 11:01:05

## Sheet: 4EBP1
Application: Tecan i-control				Tecan i-control , 1.10.4.0
Device: infinite M1000Pro				Serial number: 1306006354
Firmware: V_1.05_11/2011_S3LCE_ALPHA (Nov 3 2011/09.27.24)				MAI, V_1.05_11/2011_S3LCE_ALPHA (Nov 3 2011/09.27.24)
Date:	2026-01-20
Time:	11:01:34
System				LZ-PC
User				lz-PC\lz
Plate
Plate-ID (Stacker)
Label: Label1
Mode				Absorbance
Wavelength				450	nm
Number of Flashes				64
Settle Time				0	ms
Part of Plate				A1-H11
Start Time:	2026/1/20 11:01:34
	Temperature: 22.8 °C
<>	1	2	3	4	5	6	7	8	9	10	11	12
A	0.069	0.061	0.066	0.115	0.114633	0.114633	0.121312	0.118	0.119995	0.115273	0.117325
B	0.121	0.118	0.125	0.112	0.124303	0.115596	0.119318	0.118	0.116857	0.115596	0.119318
C	0.168	0.162	0.172	0.113	0.119196	0.119318	0.114765
D	0.216	0.223	0.248	0.118	0.1253	0.118322	0.116329
E	0.444	0.431	0.463	0.117	0.122309	0.111874	0.114336
F	0.726	0.732	0.718	0.112	0.121312	0.114633	0.119318
G	1.679	1.691	1.668	0.115	0.1253	0.119318	0.114633
H	3.122	3.135	2.113	0.112	0.115494	0.121312	0.118322
End Time:	2026/1/20 11:01:05
